# Supplementary material for: Multilayer Genomic Characterization of a Shared Genetic Factor Linking Depression-Related Liability and Reduced Physical Function
Source: Genes (Basel). 2026 Jul 16;17(7):813. doi: 10.3390/genes17070813 (PMC13409734; doi:10.3390/genes17070813)
Supplement: Supplementary file 1 [file genes-17-00813-s001.zip]

Archive with 1 entries (1 files):
- genes-4397119-supplementary.xlsx
