# Supplementary material for: Multilayer Genomic Characterization of a Shared Genetic Factor Linking Depression-Related Liability and Reduced Physical Function
Source: Genes (Basel). 2026 Jul 16;17(7):813. doi: 10.3390/genes17070813 (PMC13409734; doi:10.3390/genes17070813)
Supplement: Supplementary file 1 [file genes-17-00813-s001.zip › genes-4397119-supplementary.xlsx]

## Sheet: Table S1_Input_GWAS
Domain	Trait abbreviation	Phenotype	GWAS identifier	Public data source	Source/cohort indicator	Sample size	Ancestry	Phenotype type	Observed-scale SNP h2 used in manuscript	Role in this study
Depression-related trait	DEP_CONT	Depressive symptoms	ukb-a-242	UK Biobank/OpenGWAS summary statistics	UK Biobank-derived	323267	European	Continuous	0.0421	Input GWAS for Genomic SEM
Depression-related trait	DEP_BIN	Depression diagnosis	ebi-a-GCST005902	EBI/GWAS Catalog summary statistics	European-ancestry depression diagnosis GWAS	322580	European	Binary diagnosis	0.0747	Input GWAS for Genomic SEM
Physical-function-related trait	GRIP	Grip strength	ebi-a-GCST90014019	EBI/GWAS Catalog summary statistics	European-ancestry grip-strength GWAS	406552	European	Continuous	0.1198	Input GWAS for Genomic SEM
Physical-function-related trait	ALM	Appendicular lean mass	ebi-a-GCST90000025	EBI/GWAS Catalog summary statistics	European-ancestry appendicular lean-mass GWAS	450243	European	Continuous	0.3665	Input GWAS for Genomic SEM
Physical-function-related trait	WALK	Walking pace	ukb-b-4711	UK Biobank/OpenGWAS summary statistics	UK Biobank-derived	459915	European	Ordinal or continuous self-reported walking-pace trait	0.0727	Input GWAS for Genomic SEM

## Sheet: Table S2_LDSC_Diagnostics
Trait 1 abbreviation	Trait 2 abbreviation	Trait 1 phenotype	Trait 2 phenotype	LDSC genetic covariance, observed scale	LDSC genetic correlation, observed scale	LDSC intercept	LDSC effective N	Sampling variance of covariance estimate	Sampling SE of covariance estimate
DEP_CONT	DEP_CONT	Depressive symptoms	Depressive symptoms	0.0421101	1	1.01178	323267	7.4708e-06	0.00273328
DEP_CONT	DEP_BIN	Depressive symptoms	Depression diagnosis	0.0411423	0.733626	0.243444	322923	6.26733e-06	0.00250346
DEP_CONT	GRIP	Depressive symptoms	Grip strength	-0.0102332	-0.144063	-0.076912	362526	2.72492e-06	0.00165073
DEP_CONT	ALM	Depressive symptoms	Appendicular lean mass	-0.0104508	-0.0841283	-0.031616	381508	7.56211e-06	0.00274993
DEP_CONT	WALK	Depressive symptoms	Walking pace	-0.0167781	-0.303252	-0.098235	385584	2.64626e-06	0.00162673
DEP_BIN	DEP_BIN	Depression diagnosis	Depression diagnosis	0.0746866	1	1.00553	322580	1.14935e-05	0.0033902
DEP_BIN	GRIP	Depression diagnosis	Grip strength	-0.00747817	-0.0790516	-0.059187	362140	4.97207e-06	0.00222981
DEP_BIN	ALM	Depression diagnosis	Appendicular lean mass	-0.0116378	-0.0703453	-0.028798	381103	7.83763e-06	0.00279958
DEP_BIN	WALK	Depression diagnosis	Walking pace	-0.0113488	-0.154022	-0.071045	385174	3.5216e-06	0.00187659
GRIP	GRIP	Grip strength	Grip strength	0.119819	1	1.04412	406552	1.64273e-05	0.00405307
GRIP	ALM	Grip strength	Appendicular lean mass	0.100541	0.479805	0.282814	427840	2.64145e-05	0.00513951
GRIP	WALK	Grip strength	Walking pace	0.0233053	0.249715	0.157409	432411	3.66927e-06	0.00191553
ALM	ALM	Appendicular lean mass	Appendicular lean mass	0.366465	1	1.32565	450243	0.000210127	0.0144958
ALM	WALK	Appendicular lean mass	Walking pace	0.0307056	0.188128	0.125213	455053	7.76297e-06	0.00278621
WALK	WALK	Walking pace	Walking pace	0.0726931	1	1.0507	459915	5.63949e-06	0.00237476

## Sheet: Table S3_Genomic_SEM
Parameter group	lhs	Relation	rhs	Unstandardized estimate	Unstandardized SE	Standardized estimate	Standardized SE	P value
Factor loading	COMORB	loads on	DEPCONT	0.209227	0.00643658	1.01959	0.0313662	8.78712e-232
Factor loading	COMORB	loads on	DEPBIN	0.265658	0.0136974	0.692511	0.0357059	8.52973e-84
Factor loading	COMORB	loads on	GRIP	-0.0460006	0.00770061	-0.132892	0.0222465	2.32034e-09
Factor loading	COMORB	loads on	ALM	-0.0550422	0.0119162	-0.0909241	0.0196843	3.85376e-06
Factor loading	COMORB	loads on	WALK	-0.0724904	0.00725168	-0.268865	0.0268963	1.58119e-23
Residual covariance	GRIP	covaries with	ALM	0.0980092	0.00506754	0.467721	0.0241834	2.44615e-83
Residual covariance	GRIP	covaries with	WALK	0.0199707	0.00184132	0.213985	0.0197296	2.08618e-27
Residual covariance	ALM	covaries with	WALK	0.0267155	0.0028469	0.163682	0.0174425	6.34737e-21
Residual variance	DEPBIN	variance of	DEPBIN	0.0765867	0.00616129	0.520428	0.0418676	1.78944e-35
Residual variance	GRIP	variance of	GRIP	0.117703	0.00388018	0.98234	0.0323836	4.02766e-202
Residual variance	ALM	variance of	ALM	0.363435	0.0144986	0.991733	0.0395634	1.14206e-138
Residual variance	WALK	variance of	WALK	0.0674382	0.00230385	0.927712	0.0316929	2.36284e-188
Fixed parameter	DEPCONT	variance fixed to	DEPCONT	0		0
Fixed parameter	COMORB	variance fixed to	COMORB	1		1

## Sheet: Table S4_Model_Comparison
Model	Structure	CFI	SRMR	Chi-square	df	AIC	Status
Single-factor raw model	One latent factor loading on all five traits	0.669	0.188				Rejected because of poor fit and Heywood/non-positive-definite solution.
Two-factor correlated model	Depression-related factor and physical-function-related factor allowed to correlate	0.963	0.067				Supported as a domain-structured model but not used as the single-outcome factor GWAS model.
Bifactor model	General shared factor plus orthogonal domain-specific factors				0		Rejected because the model was saturated or numerically unstable.
Final shared-factor model	One latent factor plus residual covariance terms among physical-function traits	0.995826	0.0174674	14.1464	3	38.1464	Selected as the final working model for factor GWAS.
Leave-one-trait-out: depressive symptoms removed	Final model refitted after removing depressive symptoms	0.9971	0.0226				Sensitivity model.
Leave-one-trait-out: depression diagnosis removed	Final model refitted after removing depression diagnosis				0		Saturated sensitivity model; global fit indices not applicable.
Leave-one-trait-out: grip strength removed	Final model refitted after removing grip strength	0.9956	0.0255				Sensitivity model.
Leave-one-trait-out: appendicular lean mass removed	Final model refitted after removing appendicular lean mass	0.9909	0.0425				Sensitivity model.
Leave-one-trait-out: walking pace removed	Final model refitted after removing walking pace	1	0.0081				Sensitivity model.

## Sheet: Table S5_Gene_Functions
Gene	Brief function or biological context	Relevance to present prioritization
TMEM106B	Lysosomal and endosomal biology; implicated in brain-related and neurodegenerative traits.	Supported by convergent locus-, MAGMA gene-level and TWAS expression-level evidence.
CENPW	Centromere-associated protein involved in chromosome segregation and cell-cycle regulation.	Supported by convergent locus-, MAGMA gene-level and TWAS expression-level evidence.
DRD2	Dopamine D2 receptor involved in dopaminergic signaling, reward, motivation and motor regulation.	Supported by convergent locus-, MAGMA gene-level and TWAS expression-level evidence.
LRFN5	Neuronal leucine-rich repeat protein involved in synaptic adhesion and neuronal connectivity.	Supported by convergent locus-, MAGMA gene-level and TWAS expression-level evidence.
NCAPG	Condensin complex component involved in chromosome condensation and cell-cycle processes.	Supported by convergent locus-, MAGMA gene-level and TWAS expression-level evidence.
DCAF16	DDB1- and CUL4-associated factor with putative roles in ubiquitin-mediated protein regulation.	Supported by convergent locus-, MAGMA gene-level and TWAS expression-level evidence.
SGIP1	Endocytic adaptor-related gene implicated in synaptic vesicle and endocytosis-related processes.	Supported by convergent locus-, MAGMA gene-level and TWAS expression-level evidence.
FAM120A	RNA-binding protein involved in post-transcriptional regulation and cellular stress-response pathways.	Supported by convergent locus-, MAGMA gene-level and TWAS expression-level evidence.
